# Supplementary material for: Efficacy and Safety of Inhaled Ethanol in Early-Stage SARS-CoV-2 Infection in Older Adults: A Phase II Randomized Clinical Trial
Source: Pharmaceutics. 2023 Feb 16;15(2):667. doi: 10.3390/pharmaceutics15020667 (PMC9966500; doi:10.3390/pharmaceutics15020667)
Supplement: Supplementary file 1 [file pharmaceutics-15-00667-s001.zip]

Archive with 1 entries (1 files):
- pharmaceutics-2152023-supplementary.pdf
